# Supplementary material for: The Performance and Associated Risks of the Criteria for Sarcopenic Obesity Proposed by the European Association for the Study of Obesity in a Geriatric Population
Source: Nutrients. 2024 Sep 30;16(19):3315. doi: 10.3390/nu16193315 (PMC11478913; doi:10.3390/nu16193315)
Supplement: Supplementary file 1 [file nutrients-16-03315-s001.zip]

Archive with 1 entries (1 files):
- nutrients-3155285-supplementary.pdf
